# Supplementary material for: Highly Effective Adsorption Process of Ni(II) Ions with the Use of Sewage Sludge Fly Ash Generated by Circulating Fluidized Bed Combustion (CFBC) Technology
Source: Materials (Basel). 2021 Jun 5;14(11):3106. doi: 10.3390/ma14113106 (PMC8201213; doi:10.3390/ma14113106)
Supplement: Supplementary file 1 [file materials-14-03106-s001.zip]

Archive with 1 entries (1 files):
- materials-1210900 - SM-for pub.pdf
